# Supplementary material for: Identification of Autophagy-Related Biomarkers and Diagnostic Model in Alzheimer’s Disease
Source: Genes (Basel). 2024 Aug 5;15(8):1027. doi: 10.3390/genes15081027 (PMC11354206; doi:10.3390/genes15081027)
Supplement: Supplementary file 1 [file genes-15-01027-s001.zip]

Archive with 4 entries (4 files):
- Table S1.xlsx
- Table S2.pdf
- Table S3.xlsx
- Table S4.xlsx
