# Supplementary material for: Identification of Autophagy-Related Biomarkers and Diagnostic Model in Alzheimer’s Disease
Source: Genes (Basel). 2024 Aug 5;15(8):1027. doi: 10.3390/genes15081027 (PMC11354206; doi:10.3390/genes15081027)
Supplement: Supplementary file 1 [file genes-15-01027-s001.zip › Table S1.xlsx]

## Sheet: Table S1
Table S1 Information of 26 DEADs
Gene symbol	logFC	p.adj	Description
CXCR4	1.93	2.12e-12	C-X-C motif chemokine receptor 4
GFAP	1.87	2.48e-13	glial fibrillary acidic protein
TFEB	1.8	1.75e-14	transcription factor EB
YAP1	1.67	1.24e-11	Yes1 associated transcriptional regulator
TP53INP1	1.61	6.48e-15	tumor protein p53 inducible nuclear protein 1
BAG3	1.39	2.25e-11	BAG cochaperone 3
FYCO1	1.31	4.63e-09	FYVE and coiled-coil domain autophagy adaptor 1
LAMP2	1.24	5.57e-13	lysosomal associated membrane protein 2
MEG3	1.23	4.65e-09	maternally expressed 3
FOXO1	1.2	8.54e-14	forkhead box O1
BCL2	1.07	4.31e-11	BCL2 apoptosis regulator
MALAT1	1.03	8.27e-09	metastasis associated lung adenocarcinoma transcript 1
STK11	1	2.48e-08	serine/threonine kinase 11
UCHL1	-1.65	4.21e-13	ubiquitin C-terminal hydrolase L1
MIR7-3HG	-1.56	1.56e-08	MIR7-3 host gene
VDAC1	-1.26	3.96e-07	voltage dependent anion channel 1
PRKAG1	-1.11	6e-06	protein kinase AMP-activated non-catalytic subunit gamma 1
RRAGA	-1.09	2.04e-13	Ras related GTP binding A
LGALS8	-1.09	4.38e-11	galectin 8
TRIM17	-1.08	2.76e-05	tripartite motif containing 17
PKM	-1.06	3.05e-05	pyruvate kinase M1/2
ENDOG	-1.03	0.000166	endonuclease G
ATG16L1	-1.02	0.00016	autophagy related 16 like 1
TOMM20	-1.01	1.77e-06	translocase of outer mitochondrial membrane 20
GABARAPL1	-1.01	1.57e-09	GABA type A receptor associated protein like 1
VPS39	-1	8.16e-08	VPS39 subunit of HOPS complex
