# Supplementary material for: Identification of Autophagy-Related Biomarkers and Diagnostic Model in Alzheimer’s Disease
Source: Genes (Basel). 2024 Aug 5;15(8):1027. doi: 10.3390/genes15081027 (PMC11354206; doi:10.3390/genes15081027)
Supplement: Supplementary file 1 [file genes-15-01027-s001.zip › Table S3.xlsx]

## Sheet: Sheet1
Table S3 Correlation Coefficient of 8 hub genes
	TOMM20	PKM	GABARAPL1	VDAC1	BAG3	LAMP2	ATG16L1	TFEB
TOMM20		0.54982	0.93804	0.867129	0.101174	-0.0544143	-0.0855821	0.0746211
PKM	0.54982		0.59512	0.402483	0.125595	-0.0122232	-0.0947758	0.0471059
GABARAPL1	0.93804	0.59512		0.870742	0.180738	-0.072317	-0.0428711	0.114246
VDAC1	0.867129	0.402483	0.870742		0.100802	-0.0614236	-0.0720252	0.132974
BAG3	0.101174	0.125595	0.180738	0.100802		-0.128423	0.190052	-0.247271
LAMP2	-0.0544143	-0.0122232	-0.072317	-0.0614236	-0.128423		0.287251	0.198225
ATG16L1	-0.0855821	-0.0947758	-0.0428711	-0.0720252	0.190052	0.287251		-0.081877
TFEB	0.0746211	0.0471059	0.114246	0.132974	-0.247271	0.198225	-0.081877
