# Supplementary material for: Identification of Autophagy-Related Biomarkers and Diagnostic Model in Alzheimer’s Disease
Source: Genes (Basel). 2024 Aug 5;15(8):1027. doi: 10.3390/genes15081027 (PMC11354206; doi:10.3390/genes15081027)
Supplement: Supplementary file 1 [file genes-15-01027-s001.zip › Table S4.xlsx]

## Sheet: Sheet1
Table S4 P value of Pearson correlation statistics of 8 hub genes
	TOMM20	PKM	GABARAPL1	VDAC1	BAG3	LAMP2	ATG16L1	TFEB
TOMM20		4.21885e-14	0	0	0.20159	0.492985	0.280393	0.346822
PKM	4.21885e-14		0	1.2051e-07	0.1124	0.877695	0.231738	0.552928
GABARAPL1	0	0		0	0.0217694	0.361956	0.589209	0.149006
VDAC1	0	1.2051e-07	0		0.203261	0.438909	0.363901	0.0926503
BAG3	0.20159	0.1124	0.0217694	0.203261		0.104475	0.0157459	0.00156516
LAMP2	0.492985	0.877695	0.361956	0.438909	0.104475		0.000220255	0.0117133
ATG16L1	0.280393	0.231738	0.589209	0.363901	0.0157459	0.000220255		0.301818
TFEB	0.346822	0.552928	0.149006	0.0926503	0.00156516	0.0117133	0.301818
